# Supplementary material for: Tinnitus and occupational noise exposure among informal generator technicians in Nigeria: A pilot cohort study
Source: PLOS Glob Public Health. 2026 Feb 26;6(2):e0005032. doi: 10.1371/journal.pgph.0005032 (PMC12944749; doi:10.1371/journal.pgph.0005032)
Supplement: S1 Data — (XLSX) [file pgph.0005032.s001.xlsx]

## Sheet: Sheet1
ParticipantID	Gender1Male2Female	Age	PlaceofworkLGAward	MaritalStatus	EducationLevel	Ethnicity1Hausa2Igbo3Yoruba4othersspecify	Hoursworkdayhrs	HouseholdIncomemonth	HearingLeftEar	HearingRightEar	HearingAidUse0No1Yes	Self-reported tinnitus	DurationofExposure (Years)	LeftEarExamination0NoIssue1Abnormal	RightEarExamination0NoIssue1AbnormalwaxFBexudate	Avg hearing Threshold at normal freqs (R Ear-dB)	Avg hearing Threshold at normal freqs (L Ear-dB)	OAE_rawData_Right	OAE_rawData_Left	OAE_Status (pass/fail)	AdviceGiventoParticipante.g.ReferProtectMonitor	Avg_Hearing_thresold_Combined	Familyhistoryofdeafnesshearingloss1yes2No	Monthly_raw_Income (₦)	Income_Per_Month_coded	RE_HL_coded	LE_HL_coded	Grade_HL	Age_Groups_D_Code	Age_Cat	PTAv_both_ears_Prevalence	Tinnitus_present2_coded	Marital_Status2	Av_Monthly_income2	DailyExposure_Hours2	EducStatus_2	Years_in_Occupation2	Audiometry_Impairment/Status2	Family_Deafness2
1	Male	48	Nassarawa	Married	Secondary	Yoruba	12 hrs	6000-10,000	Good	Good	No	No	15	no issue	no issue	26	29	Fail	Fail	1	Refer	27.5	nil	10000	9	2	2	1	3	2	2	0	1	0	0	1	1	1	0
2	Male	30	Fagge	Single	Tertiary	Others	9-11hrs	6000-10,001	Good	Good	No	No	5	no issue	no issue	22	25	Pass	Pass	0	Monitor	23.5	nil	10000	9	1	1	0	1	1	1	0	0	0	1	2	0	0	0
3	Male	45	Nassarawa	Married	Secondary	Hausa	9-11hrs	5,000 or less	poor	poor	No	Yes	25	no issue	no issue	120	115	Fail	Fail	1	Refer	117.5	nil	5000	4	2	2	5	2	1	2	1	1	0	1	1	1	1	0
4	Male	25	Nassarawa	Married	Secondary	Hausa	9-11hrs	5,000 or less	poor	poor	No	Yes	10	Abnormal	Abnormal	111	79	Fail	Fail	1	Refer	95	Yes	5000	4	2	2	5	0	0	2	1	1	0	1	1	0	1	1
5	Male	50	Nassarawa	Married	Primary	Hausa	6-8hrs	5,000 or less	Good	Good	No	No	20	no issue	no issue	30	29	Pass	Pass	0	Monitor	29.5	nil	5000	4	2	2	1	3	2	2	0	1	0	1	1	1	1	0
6	Male	31	Tarauni	Married	Secondary	Others	6-8hrs	6,000-10,000	Good	Good	No	Yes	5	no issue	no issue	25	18	Pass	Pass	0	Monitor	21.5	nil	8000	5	1	1	0	1	1	1	1	1	0	1	1	0	0	0
7	Male	15	Nassarawa	Single	Primary	Hausa	6-8hrs	5,000 or less	Good	Good	No	No	1	no issue	no issue	21	11	Pass	Pass	0	Nil	16	nil	4000	4	1	1	0	0	0	1	0	0	0	1	1	0	0	0
8	Male	32	Nassarawa	Single	Secondary	Hausa	6-8hrs	5,000 or less	Fair	Fair	No	Yes	5	no issue	no issue	22	20	Pass	Pass	0	Nil	21	nil	4500	4	1	1	0	1	1	1	1	0	0	1	1	0	0	0
9	Male	49	Nassarawa	Married	Secondary	Hausa	9-11hrs	6,000-10,000	Good	Good	No	No	22	no issue	no issue	24	27	Fail	Fail	1	Monitor	25.5	nil	9000	5	1	2	1	3	2	2	0	1	0	1	1	1	1	0
10	Male	20	Nassarawa	Single	Primary	Hausa	9-11hrs	5,000 or less	Good	Good	No	No	8	no issue	no issue	29	21	Pass	Pass	0	Nil	25	nil	5000	4	2	1	0	0	0	1	0	0	0	1	1	0	0	0
11	Male	25	Kumbotso	Single	Secondary	Hausa	6-8hrs	21,000-30,000	Good	Good	No	No	10	no issue	no issue	10	15	Pass	Pass	0	Protect	12.5	Yes	20000	3	1	1	0	0	0	1	0	0	1	1	1	0	0	1
12	Male	36	Kumbotso	Married	Non-literate	Hausa	12 hrs	6,000-10,000	Good	Good	No	No	15	no issue	no issue	20	20	Pass	Pass	0	Protect	20	Yes	7000	5	1	1	0	2	1	1	0	1	0	0	0	1	0	1
13	Male	18	Tarauni	Single	Secondary	Hausa	9-11hrs	5,000 or less	Good	Good	No	No	4	Abnormal	Abnormal	20	20	Pass	Pass	0	Protect	20	nil	3000	4	1	1	0	0	0	1	0	0	0	1	1	0	0	0
14	Male	40	Nassarawa	Single	Secondary	Hausa	9-11hrs	6,000-10,000	Good	Good	No	No	10	no issue	no issue	15	20	Pass	Pass	0	Protect	17.5	nil	10000	5	1	1	0	2	1	1	0	0	0	1	1	0	0	0
15	Male	32	Nassarawa	Married	Secondary	Hausa	9-11hrs	6,000-10,001	Good	Good	No	No	18	no issue	no issue	20	20	Pass	Pass	0	Protect	20	nil	6000	5	1	1	0	1	1	1	0	1	0	1	1	1	0	0
16	Male	27	Nassarawa	Single	Secondary	Hausa	9-11hrs	6,000-10,002	Good	Good	No	No	7	no issue	no issue	18	18	Pass	Pass	0	Protect	18	nil	6000	5	1	1	0	1	1	1	0	0	0	1	1	0	0	0
17	Male	30	Nassarawa	Single	Primary	Hausa	9-11hrs	6,000-10,003	Good	Good	No	No	10	no issue	no issue	40	21	Pass	Pass	0	Refer	30.5	nil	8000	5	2	1	1	1	1	2	0	0	0	1	1	0	1	0
18	Male	34	Nassarawa	Married	Primary	Hausa	9-11hrs	5,000 or less	Good	Good	No	Yes	12	no issue	no issue	32	40	Fail	Fail	1	Refer	36	nil	5000	4	2	2	1	1	1	2	1	1	0	1	1	1	1	0
19	Male	58	Nassarawa	Married	Primary	Hausa	9-11hrs	5,000 or less	Fair	Fair	No	Yes	30	no issue	no issue	29	35	Fail	Fail	1	Refer	32	nil	5000	4	2	2	1	4	2	2	1	1	0	1	1	1	1	0
20	Male	35	Nassarawa	Married	Primary	Hausa	9-11hrs	5,000 or less	Fair	Fair	No	Yes	15	no issue	no issue	22	32	Pass	Pass	0	Refer	27	nil	5000	4	1	2	1	1	1	2	1	1	0	1	1	1	1	0
21	Male	37	Nassarawa	Married	Primary	Hausa	9-11hrs	5,000 or less	Fair	Fair	No	Yes	11	no issue	no issue	18	20	Pass	Pass	0	Nil	19	nil	5000	4	1	1	0	2	1	1	1	1	0	1	1	1	0	0
22	Male	42	Nassarawa	Married	Non-literate	Hausa	9-11hrs	5,000 or less	poor	poor	No	Yes	20	Abnormal	Abnormal	52	49	Fail	Fail	1	Refer	50.5	Yes	5000	4	2	2	2	2	1	2	1	1	0	1	0	1	1	1
23	Male	45	Nassarawa	Married	Primary	Hausa	9-11hrs	5,000 or less	Fair	Fair	No	Yes	24	no issue	no issue	23	26	Fail	Fail	1	Refer	24.5	Yes	5000	4	1	2	0	2	1	1	1	1	0	1	1	1	0	1
24	Male	15	Nassarawa	Single	Secondary	Hausa	9-11hrs	11,000-20,000	Good	Good	No	Yes	1	no issue	no issue	20	17	Pass	Pass	0	Protect	18.5	Yes	12000	1	1	1	0	0	0	1	1	0	1	1	1	0	0	1
25	Male	27	Tarauni	Single	Secondary	Hausa	9-11hrs	11,000-20,001	Good	Good	No	No	10	no issue	no issue	17	16	Pass	Pass	0	Protect	16.5	nil	12000	2	1	1	0	1	1	1	0	0	1	1	1	0	0	0
26	Male	14	Tarauni	Single	Primary	Hausa	9-11hrs	6,000-10,003	Good	Good	No	No	5	no issue	no issue	18	16	Pass	Pass	0	Protect	17	Yes	10000	8	1	1	0	0	0	1	0	0	0	1	1	0	0	1
27	Male	38	Tarauni	Married	Secondary	Hausa	6-8hrs	5,000 or less	Fair	Fair	No	Yes	13	no issue	no issue	50	62	Fail	Fail	1	Refer	56	nil	5000	4	2	2	3	2	1	2	1	1	0	1	1	1	1	0
28	Male	35	Tarauni	Married	Secondary	Hausa	9-11hrs	11,000-20,001	Good	Good	No	Yes	10	no issue	no issue	20	26	Pass	Pass	0	Protect	23	nil	10000	2	1	2	0	1	1	1	1	1	0	1	1	0	0	0
29	Male	31	Tarauni	Married	Secondary	Yoruba	9-11hrs	6,000-10,003	Good	Good	No	No	8	no issue	no issue	26	23	Pass	Pass	0	Protect	24.5	nil	6000	8	2	1	0	1	1	1	0	1	0	1	1	0	0	0
30	Male	30	Tarauni	Married	Secondary	Hausa	6-8hrs	5,000 or less	Fair	Fair	No	Yes	10	no issue	no issue	30	53	Fail	Fail	1	Refer	41.5	nil	5000	4	2	2	2	1	1	2	1	1	0	1	1	0	1	0
31	Male	28	Tarauni	Married	Primary	Hausa	9-11hrs	5,000 or less	Good	Good	No	No	15	no issue	no issue	23	30	Pass	Pass	0	Protect	26.5	nil	5000	4	1	2	1	1	1	2	0	1	0	1	1	1	1	0
32	Male	35	Nassarawa	Married	Primary	Hausa	9-11hrs	5,000 or less	Good	Good	No	No	10	no issue	no issue	20	22	Pass	Pass	0	Protect	21	nil	4000	4	1	1	0	1	1	1	0	1	0	1	1	0	0	0
33	Male	60	Nassarawa	Married	Primary	Hausa	6-8hrs	5,000 or less	Fair	Fair	No	Yes	30	no issue	no issue	18	18	Pass	Fail	1	Refer	18	nil	3000	4	1	1	0	4	2	1	1	1	0	1	1	1	0	0
34	Male	44	Tarauni	Married	Secondary	Hausa	9-11hrs	5,000 or less	Good	Good	No	Yes	14	Abnormal	Abnormal	31	29	Pass	Pass	0	Monitor	30	nil	3000	4	2	2	1	2	1	2	1	1	0	1	1	1	1	0
35	Male	40	Tarauni	Married	Primary	Others	9-11hrs	5,000 or less	Good	Good	No	No	10	no issue	no issue	13	24	Pass	Pass	0	Monitor	18.5	nil	5000	4	1	1	0	2	1	1	0	1	0	1	1	0	0	0
36	Male	39	Nassarawa	Married	Primary	Hausa	9-11hrs	5,000 or less	Good	Good	No	No	15	no issue	no issue	45	50	Pass	Pass	0	Refer	47.5	nil	4500	4	2	2	2	2	1	2	0	1	0	1	1	1	1	0
37	Male	26	Nassarawa	Single	Primary	Hausa	9-11hrs	6,000-10,003	Good	Good	No	No	10	no issue	no issue	40	21	Pass	Pass	0	Refer	30.5	nil	7000	5	2	1	1	1	1	2	0	0	0	1	1	0	1	0
38	Male	30	Nassarawa	Married	Primary	Hausa	9-11hrs	5,000 or less	Good	Good	No	Yes	12	no issue	no issue	32	40	Fail	Fail	1	Refer	36	nil	5000	4	2	2	1	1	1	2	1	1	0	1	1	1	1	0
39	Male	59	Nassarawa	Married	Primary	Hausa	9-11hrs	5,000 or less	Fair	Fair	No	Yes	30	no issue	no issue	29	35	Fail	Fail	1	Refer	32	nil	5000	4	2	2	1	4	2	2	1	1	0	1	1	1	1	0
40	Male	37	Nassarawa	Married	Primary	Hausa	9-11hrs	5,000 or less	Fair	Fair	No	Yes	15	no issue	no issue	22	32	Pass	Pass	0	Refer	27	nil	4000	4	1	2	1	2	1	2	1	1	0	1	1	1	1	0
41	Male	43	Nassarawa	Married	Primary	Hausa	9-11hrs	5,000 or less	Fair	Fair	No	Yes	11	no issue	no issue	18	20	Pass	Pass	0	Nil	19	nil	5000	4	1	1	0	2	1	1	1	1	0	1	1	1	0	0
42	Male	46	Nassarawa	Married	Secondary	Yoruba	12 hrs	6000-10,000	Good	Good	No	No	15	no issue	no issue	26	29	Fail	Fail	1	Refer	27.5	nil	9000	9	2	2	1	3	2	2	0	1	0	0	1	1	1	0
43	Male	31	Fagge	Single	Tertiary	Others	9-11hrs	6000-10,001	Good	Good	No	No	5	no issue	no issue	22	25	Pass	Pass	0	Monitor	23.5	nil	6000	9	1	1	0	1	1	1	0	0	0	1	2	0	0	0
44	Male	53	Nassarawa	Married	Secondary	Hausa	9-11hrs	5,000 or less	poor	poor	No	Yes	25	no issue	no issue	110	90	Fail	Fail	1	Refer	100	nil	5000	4	2	2	5	3	2	2	1	1	0	1	1	1	1	0
45	Male	34	Nassarawa	Married	Secondary	Hausa	9-11hrs	5,000 or less	poor	poor	No	Yes	10	Abnormal	Abnormal	90	85	Fail	Fail	1	Refer	87.5	Yes	5000	4	2	2	4	1	1	2	1	1	0	1	1	0	1	1
46	Male	49	Nassarawa	Married	Primary	Hausa	6-8hrs	5,000 or less	Good	Good	No	No	20	no issue	no issue	30	29	Pass	Pass	0	Monitor	29.5	nil	5000	4	2	2	1	3	2	2	0	1	0	1	1	1	1	0
47	Male	26	Tarauni	Married	Secondary	Others	6-8hrs	6,000-10,000	Good	Good	No	Yes	5	no issue	no issue	25	18	Pass	Pass	0	Monitor	21.5	nil	7000	5	1	1	0	1	1	1	1	1	0	1	1	0	0	0
48	Male	22	Nassarawa	Single	Primary	Hausa	6-8hrs	5,000 or less	Good	Good	No	No	2	no issue	no issue	21	11	Pass	Pass	0	Nil	16	nil	5000	4	1	1	0	0	0	1	0	0	0	1	1	0	0	0
49	Male	30	Nassarawa	Single	Secondary	Hausa	6-8hrs	5,000 or less	Fair	Fair	No	Yes	5	no issue	no issue	22	20	Pass	Pass	0	Nil	21	nil	5000	4	1	1	0	1	1	1	1	0	0	1	1	0	0	0
50	Male	54	Nassarawa	Married	Secondary	Hausa	9-11hrs	6,000-10,000	Good	Good	No	No	22	no issue	no issue	24	27	Fail	Fail	1	Monitor	25.5	nil	6000	5	1	2	1	3	2	2	0	1	0	1	1	1	1	0
51	Male	23	Nassarawa	Single	Primary	Hausa	9-11hrs	5,000 or less	Good	Good	No	No	8	no issue	no issue	29	21	Pass	Pass	0	Nil	25	nil	5000	4	2	1	0	0	0	1	0	0	0	1	1	0	0	0
52	Male	30	Kumbotso	Single	Secondary	Hausa	6-8hrs	21,000-30,000	Good	Good	No	No	10	no issue	no issue	10	15	Pass	Pass	0	Protect	12.5	Yes	20000	3	1	1	0	1	1	1	0	0	1	1	1	0	0	1
53	Male	38	Kumbotso	Married	Non-literate	Hausa	12 hrs	6,000-10,000	Good	Good	No	No	15	no issue	no issue	20	20	Pass	Pass	0	Protect	20	Yes	10000	5	1	1	0	2	1	1	0	1	0	0	0	1	0	1
54	Male	21	Tarauni	Single	Secondary	Hausa	9-11hrs	5,000 or less	Good	Good	No	No	4	Abnormal	Abnormal	20	20	Pass	Pass	0	Protect	20	nil	4000	4	1	1	0	0	0	1	0	0	0	1	1	0	0	0
55	Male	36	Nassarawa	Single	Secondary	Hausa	9-11hrs	6,000-10,000	Good	Good	No	No	10	no issue	no issue	15	20	Pass	Pass	0	Protect	17.5	nil	6000	5	1	1	0	2	1	1	0	0	0	1	1	0	0	0
56	Male	30	Nassarawa	Married	Secondary	Hausa	9-11hrs	6,000-10,001	Good	Good	No	No	18	no issue	no issue	20	20	Pass	Pass	0	Protect	20	nil	7000	6	1	1	0	1	1	1	0	1	0	1	1	1	0	0
57	Male	25	Nassarawa	Single	Secondary	Hausa	9-11hrs	6,000-10,002	Good	Good	No	No	7	no issue	no issue	18	18	Pass	Pass	0	Protect	18	nil	6500	7	1	1	0	0	0	1	0	0	0	1	1	0	0	0
58	Male	32	Nassarawa	Single	Primary	Hausa	9-11hrs	6,000-10,003	Good	Good	No	No	10	no issue	no issue	40	21	Pass	Pass	0	Refer	30.5	nil	5000	8	2	1	1	1	1	2	0	0	0	1	1	0	1	0
59	Male	34	Nassarawa	Married	Primary	Hausa	9-11hrs	5,000 or less	Good	Good	No	Yes	12	no issue	no issue	32	40	Fail	Fail	1	Refer	36	nil	5000	4	2	2	1	1	1	2	1	1	0	1	1	1	1	0
60	Male	62	Nassarawa	Married	Primary	Hausa	9-11hrs	5,000 or less	Fair	Fair	No	Yes	30	no issue	no issue	29	35	Fail	Fail	1	Refer	32	nil	5000	4	2	2	1	4	2	2	1	1	0	1	1	1	1	0
61	Male	35	Nassarawa	Married	Primary	Hausa	9-11hrs	5,000 or less	Fair	Fair	No	Yes	15	no issue	no issue	22	32	Pass	Pass	0	Refer	27	nil	5000	4	1	2	1	1	1	2	1	1	0	1	1	1	1	0
62	Male	30	Tarauni	Married	Primary	Hausa	9-11hrs	5,000 or less	Good	Good	No	No	15	no issue	no issue	23	30	Pass	Pass	0	Protect	26.5	nil	5000	4	1	2	1	1	1	2	0	1	0	1	1	1	1	0
63	Male	41	Nassarawa	Married	Primary	Hausa	9-11hrs	5,000 or less	Good	Good	No	No	10	no issue	no issue	20	22	Pass	Pass	0	Protect	21	nil	5000	4	1	1	0	2	1	1	0	1	0	1	1	0	0	0
64	Male	57	Nassarawa	Married	Primary	Hausa	6-8hrs	5,000 or less	Fair	Fair	No	Yes	30	no issue	no issue	18	18	Pass	Fail	1	Refer	18	nil	4000	4	1	1	0	4	2	1	1	1	0	1	1	1	0	0
65	Male	37	Tarauni	Married	Secondary	Hausa	9-11hrs	5,000 or less	Good	Good	No	Yes	14	Abnormal	Abnormal	31	29	Pass	Pass	0	Monitor	30	nil	3000	4	2	2	1	2	1	2	1	1	0	1	1	1	1	0
66	Male	43	Tarauni	Married	Primary	Others	9-11hrs	5,000 or less	Good	Good	No	No	10	no issue	no issue	13	24	Pass	Pass	0	Monitor	18.5	nil	5000	4	1	1	0	2	1	1	0	1	0	1	1	0	0	0
67	Male	39	Nassarawa	Married	Primary	Hausa	9-11hrs	5,000 or less	Good	Good	No	No	15	no issue	no issue	45	50	Pass	Pass	0	Refer	47.5	nil	4000	4	2	2	2	2	1	2	0	1	0	1	1	1	1	0
68	Male	30	Nassarawa	Single	Primary	Hausa	9-11hrs	6,000-10,003	Good	Good	No	No	10	no issue	no issue	40	21	Pass	Pass	0	Refer	30.5	nil	6000	8	2	1	1	1	1	2	0	0	0	1	1	0	1	0
69	Male	25	Nassarawa	Married	Primary	Hausa	9-11hrs	5,000 or less	Good	Good	No	Yes	12	no issue	no issue	32	40	Fail	Fail	1	Refer	36	nil	5000	4	2	2	1	0	0	2	1	1	0	1	1	1	1	0
70	Male	55	Nassarawa	Married	Primary	Hausa	9-11hrs	5,000 or less	Fair	Fair	No	Yes	30	no issue	no issue	29	35	Fail	Fail	1	Refer	32	nil	5000	4	2	2	1	3	2	2	1	1	0	1	1	1	1	0
71	Male	39	Nassarawa	Married	Primary	Hausa	9-11hrs	5,000 or less	Fair	Fair	No	Yes	15	no issue	no issue	22	32	Pass	Pass	0	Refer	27	nil	5000	4	1	2	1	2	1	2	1	1	0	1	1	1	1	0
72	Male	40	Nassarawa	Married	Primary	Hausa	9-11hrs	5,000 or less	Fair	Fair	No	Yes	11	no issue	no issue	18	20	Pass	Pass	0	Nil	19	nil	5000	4	1	1	0	2	1	1	1	1	0	1	1	1	0	0
73	Male	50	Nassarawa	Married	Secondary	Yoruba	12 hrs	6000-10,000	Good	Good	No	No	15	no issue	no issue	26	29	Fail	Fail	1	Refer	27.5	nil	10000	9	2	2	1	3	2	2	0	1	0	0	1	1	1	0
